# Supplementary material for: Magnesium Sulfate and Cerebral Oxygen Saturation in Mild Traumatic Brain Injury: A Randomized, Double-Blind, Controlled Trial
Source: J Clin Med. 2022 Jun 13;11(12):3388. doi: 10.3390/jcm11123388 (PMC9225065; doi:10.3390/jcm11123388)
Supplement: Supplementary file 1 [file jcm-11-03388-s001.zip]

Archive with 1 entries (1 files):
- jcm-1720581-SI.pdf
